# Supplementary material for: Controllable Synthesis of Silicalite-1 with Tailored c-Axis Length via KHSO4 and Seed Co-Additive Strategy
Source: Materials (Basel). 2026 Jun 18;19(12):2634. doi: 10.3390/ma19122634 (PMC13303832; doi:10.3390/ma19122634)
Supplement: Supplementary file 1 [file materials-19-02634-s001.zip]

Archive with 1 entries (1 files):
- materials-4349157-supplementary.pdf
